# Supplementary material for: Proteomic approach toward determining the molecular background of pazopanib resistance in synovial sarcoma
Source: Oncotarget. 2017 Nov 28;8(65):109587–95. doi: 10.18632/oncotarget.22730 (PMC5752544; doi:10.18632/oncotarget.22730)
Supplement: Supplementary file 2 [file oncotarget-08-109587-s002.xlsx]

## Sheet: Sheet1
Supplementary Table 1: List of antibodies used in western blotting
Number	Name	Dilution	Company	Cat No
1	EGF Receptor (1F4) Mouse mAb	1:1000	Cell Signaling Technology	2239
2	HER2/ErbB2 (44E7) Mouse mAb	1:1000	Cell Signaling Technology	2248
3	HER3/ErbB3 (1B2E) Rabbit mAb	1:1000	Cell Signaling Technology	4754
4	HER4/ErbB4 (111B2) Rabbit mAb	1:1000	Cell Signaling Technology	4795
5	ROS1 (69D6) Mouse mAb	1:1000	Cell Signaling Technology	3266
6	ALK (C26G7) Rabbit mAb	1:1000	Cell Signaling Technology	3333
7	Anti-IGF-IR (Ab-2) Goat pAb	1:500	Calbiochem	PC196L
8	Insulin Receptor β (L55B10) Mouse mAb	1:1000	Cell Signaling Technology	3020
9	TrkA (14G6) Rabbit mAb	1:1000	Cell Signaling Technology	2508
10	TrkB (80E3) Rabbit mAb	1:1000	Cell Signaling Technology	4603
11	TrkC (C44H5) Rabbit mAb	1:1000	Cell Signaling Technology	3376
12	Axl (C44G1) Rabbit mAb	1:1000	Cell Signaling Technology	4566
13	Mer (348E6) Mouse mAb	1:1000	Cell Signaling Technology	9128
14	Met (L41G3) Mouse mAb	1:1000	Cell Signaling Technology	3148
15	Anti-CCK4 antibody (ab62073)	1:200	Abcam	ab62073
16	Ret (C31B4) Rabbit mAb	1:1000	Cell Signaling Technology	3223
17	FGF Receptor 1 Antibody	1:1000	Cell Signaling Technology	3472
18	FGF Receptor 2 Antibody	1:1000	Cell Signaling Technology	3116
19	Monoclonal Anti-Vascular Endothelial Growth Factor Receptor-2	1:500	Sigma-Aldrich	V3003-.2ML
20	FLT3 (8F2) Rabbit mAb	1:1000	Cell Signaling Technology	3462
21	PDGF Receptor β (28E1) Rabbit mAb	1:1000	Cell Signaling Technology	3169
22	Tie2 (AB33) Mouse mAb	1:1000	Cell Signaling Technology	4224
23	Anti-Eph receptor A5 antibody	1:200	Abcam	ab5397
24	Anti-Eph receptor A6 antibody	1:200	Abcam	ab135807
25	Anti-Eph receptor A3 antibody	1:200	Abcam	ab110465
26	Purified Mouse Anti-FAK Clone 77/FAK (RUO)	1:500	BD Transduction Laboratories	610087
27	Pyk2 (5E2) Mouse mAb	1:1000	Cell Signaling Technology	3480
28	Zap-70 (L1E5) Mouse mAb	1:1000	Cell Signaling Technology	2709
29	c-Abl Antibody	1:1000	Cell Signaling Technology	2862
30	Anti-Bmx antibody	1:500	BD Transduction	B63620
31	Btk (C82B8) Rabbit mAb	1:1000	Cell Signaling Technology	3533
32	Tec Antibody	1:1000	Cell Signaling Technology	4987
33	Mouse Anti-Tyrosine-protein kinase TXK antibody	1:500	Abcam	ab57673
34	Itk (2F12) Mouse mAb	1:1000	Cell Signaling Technology	2380
35	Blk Antibody	1:1000	Cell Signaling Technology	3262
36	Src Antibody	1:1000	Cell Signaling Technology	2108
37	Purified Mouse Anti-Yes Clone 1/Yes (RUO)	1:500	BD Transduction	610375
38	Purified Mouse Anti-Fyn Clone 25/FYN (RUO)	1:500	BD Transduction	610163
39	FGF Receptor 4 Antibody	1:1000	Cell Signaling Technology	2894
40	Csk (C74C1) Rabbit mAb	1:1000	Cell Signaling Technology	4980
41	Fer (5D2) Mouse mAb	1:1000	Cell Signaling Technology	4268
42	TNK1 (C44F9) Rabbit mAb	1:1000	Cell Signaling Technology	4570
43	Purified Mouse Anti-JAK1 Clone 73/JAK1 (RUO)	1:500	BD Transduction	610231
44	Anti-LTK antibody	1:500	Abcam	ab5507
45	IRR Antibody (I-63)	1:200	Santa Cruz	sc-100303
46	DDR1 Antibody (C-20)	1:500	Santa Cruz	sc-532
47	DDR2 Antibody (3B11E4)	1:500	Santa Cruz	sc-81707
48	MuSK Antibody (1-YD2)	1:200	Santa Cruz	sc-134398
49	ROR2 Antibody (HX07)	1:200	Santa Cruz	sc-80329
50	Ron β Antibody (C-20)	1:500	Santa Cruz	sc-322
51	RYK Antibody (F35 P7 D7 F5)	1:500	Santa Cruz	sc-83082
52	Flt-1 Antibody (C-17)	1:200	Santa Cruz	sc-326
53	c-Fms	1:1000	Santa Cruz	sc-46662
54	c-Kit Antibody (H-300)	1:500	Santa Cruz	sc-5535
55	Tie-1 Antibody (C-18)	1:200	Santa Cruz	sc-342
56	EphA7 Antibody (A-18)	1:1000	Santa Cruz	sc-1015
57	EphA4 Antibody (FT-29)	1:1000	Santa Cruz	sc-134331
58	EphB1 Antibody (5F10A4)	1:200	Santa Cruz	sc-130054
59	EphB2 Antibody (48CT12.6.4)	1:500	Santa Cruz	sc-130752
60	EphB3 Antibody (7E5)	1:1000	Santa Cruz	sc-100299
61	EphB4 Antibody (C-16)-R	1:500	Santa Cruz	sc-7284-R
62	EphA8 Antibody (H-70)	1:200	Santa Cruz	sc-25460
63	EphA2 Antibody (3D7)	1:500	Santa Cruz	sc-135658
64	EphA1 Antibody (5D2A4)	1:1000	Santa Cruz	sc-65993
65	EphA10 Antibody (I-17)	1:500	Santa Cruz	sc-130136
66	EphB6 Antibody (2A6B9)	1:200	Santa Cruz	sc-130053
67	Syk Antibody (G-2)	1:500	Santa Cruz	sc-28337
68	Arg Antibody (1H1B11)	1:1000	Santa Cruz	sc-81154
69	Monoclonal Mouse anti-FRK antibody	1:500	Abcam	ab70426
70	Hck Antibody (G-4)	1:200	Santa Cruz	sc-166463
71	Lyn Antibody (44)	1:500	Santa Cruz	sc-15
72	Anti-LCN1 antibody	1:500	Abcam	ab76611
73	Lsk/Ctk (H-1)	1:500	Santa Cruz	sc-271174
74	JAK2 Antibody (C-20)	1:200	Santa Cruz	sc-294
75	JAK3 Antibody (A1-14-16)	1:500	Santa Cruz	sc-56921
76	Brk Antibody (G-6)	1:500	Santa Cruz	sc-166171
77	ACK Antibody (A-11)	1:1000	Santa Cruz	sc-28336
78	Anti-STYK1 antibody produced in rabbit	1:500	Sigma-Aldrich	HPA048569
79	AATK Antibody (L-37)	1:500	Santa Cruz	sc-100436
80	KPI-2 Antibody (D-11)	1:1000	Santa Cruz	sc-398396
81	Anti-LMTK3 antibody	1:500	Abcam	ab137260
82	ROR1 Antibody	1:1000	Cell Signaling Technology	4102
83	Tyro3 (D38C6) Rabbit mAb	1:1000	Cell Signaling Technology	5585
84	FGF Receptor 3 (C51F2) Rabbit mAb	1:1000	Cell Signaling Technology	4574
85	M-CSF Receptor Antibody	1:1000	Cell Signaling Technology	3152
86	SRMS Antibody (E-5)	1:500	Santa Cruz	sc-376223
87	Flt-4 Antibody (D-6)	1:500	Santa Cruz	sc-28297
88	Anti-PDGFRα Antibody	1:200	Merck	07-276
89	Anti-MATK, clone 9D7	1:1000	Merck	MABC682
90	Anti-Tyk2 Antibody	1:500	Merck	06-638
