# Supplementary material for: Proteomic approach toward determining the molecular background of pazopanib resistance in synovial sarcoma
Source: Oncotarget. 2017 Nov 28;8(65):109587–95. doi: 10.18632/oncotarget.22730 (PMC5752544; doi:10.18632/oncotarget.22730)
Supplement: Supplementary file 3 [file oncotarget-08-109587-s003.xlsx]

## Sheet: Sheet1
Supplementary Table 2: List of siRNA sequences used in the study
Dulex name	Sense seq	Antisence Seq
MET-1	GGUCUGCUGCUGAGAUGGUGAA	UUCACCAUCUACGCAGAC
MET-2	GCCCAACUACAGAAAUGGU	ACCAUUUCUGUAGUUGGGC
DDR1-1	GGCUAUGCAGGUCCACUGU	ACAGUGGACCUGCAUAGCC
DDR1-2	GAAUGUCGCUUCCGGCGUGUU	AACACGCCGGAAGCGACAUUC
AXL-1	CUCAGAUGCUAGUGAAGUU	AACUUCACUAGCAUCUGAG
AXL-2	GUCAUCUUACCUUUCAUGA	UCAUGAAAGGUAAGAUGAC
PDGFRB-1	CCACUCGAUCCGCUCCUUUGA	CAAAGGAGCGGAUCGAGUGG
PDGFRB-2	GGCUUGGUUUUAAAUGAUG	CAUCAUUUAAAACCAAGCC
PYK2-1	UCUCCAGCACUCCGAUGACAUCCU	AGGAUGUCAUCGGAGUGCUGGAGA
PYK2-2	UCUGAGGCAGGCUGUUCCUCUUCU	AGAAGAGGAACAGCCUGCCUCAGA
