# Supplementary material for: Proteomic approach toward determining the molecular background of pazopanib resistance in synovial sarcoma
Source: Oncotarget. 2017 Nov 28;8(65):109587–95. doi: 10.18632/oncotarget.22730 (PMC5752544; doi:10.18632/oncotarget.22730)
Supplement: Supplementary file 4 [file oncotarget-08-109587-s004.xlsx]

## Sheet: Sheet1
Supplementary Table 3: Comparative analysis of pazopanib-sensitive and resistant cells using phosphotyrosine peptide substrate array
Array ID	Sequence	UniProt ID	Position	Kinase
ART_004_EAIYAAPFAKKKXC	EAIYAAPFAKKK	-	-	-
DCX_109_121	GIVYAVSSDRFRS	O43602	Y112	-
EGFR_1118_1130	APSRDPHYQDPHS	P00533	Y1125	SRC
EPHA2_581_593	QLKPLKTYVDPHT	P29317	Y588	EPHA2
EPHA4_921_933	QAIKMDRYKDNFT	P54764	Y928	EPHA4
EPHB4_583_595	IGHGTKVYIDPFT	P54760	Y590	-
FGFR3_641_653	DVHNLDYYKKTTN	P22607	Y647/Y648	FGFR3
MBP_263_275	GRASDYKSAHKGF	P02686	Y268	-
MBP_259_271	FGYGGRASDYKSA	P02686	Y261/Y268	-
NTRK1_489_501	HIIENPQYFSDAC	P04629	Y496	TRKA
PP2AB_297_309	EPHVTRRTPDYFL	P62714	Y307	-
RB_804_816	IYISPLKSPYKIS	P06400	Y805/Y813	-
RET_680_692	AQAFPVSYSSSGA	P07949	Y687	RET
STAT6_634_646	MGKDGRGYVPATI	P42226	Y641	-
VGFR1_1046_1058	DIFKNPDYVRKGD	P17948	Y1053	VGFR1
VGFR1_1206_1218	GSSDDVRYVNAFK	P17948	Y1213	VGFR1
VGFR2_1207_1219	VSDPKFHYDNTAG	P35968	Y1214	VGFR2
ZBT16_621_633	LRTHNGASPYQCT	Q05516	Y630	-
